# Supplementary material for: An Inhaled Nanoemulsion Encapsulating a Herbal Drug for Non-Small Cell Lung Cancer (NSCLC) Treatment
Source: Pharmaceutics. 2025 Apr 22;17(5):540. doi: 10.3390/pharmaceutics17050540 (PMC12115302; doi:10.3390/pharmaceutics17050540)
Supplement: Supplementary file 1 [file pharmaceutics-17-00540-s001.zip]

Archive with 1 entries (1 files):
- pharmaceutics-3569238-supplementary.pdf
